# Supplementary material for: Deproteinization of Chitin Extracted with the Help of Ionic Liquids
Source: Molecules. 2022 Jun 21;27(13):3983. doi: 10.3390/molecules27133983 (PMC9268416; doi:10.3390/molecules27133983)
Supplement: Supplementary file 1 [file molecules-27-03983-s001.zip]

Archive with 1 entries (1 files):
- molecules-1776872-supplementary.pdf
